# Supplementary material for: The economic impact of Marfan syndrome: a non-experimental, retrospective, population-based matched cohort study
Source: Orphanet J Rare Dis. 2014 Jun 23;9:90. doi: 10.1186/1750-1172-9-90 (PMC4082619; doi:10.1186/1750-1172-9-90)
Supplement: Additional file 1: Table A1 — Elixhauser comorbidity groups and pharmacy-based metrics before and after matching with balance statistics. Table A2. Cost estimates in € for Marfan and controls, by age quartiles and analysis perspective (per capita in 2008). Table A3. Sensitivity analysis of estimated outcomes with Rosenbaum bounds at different magnitudes of hidden bias (1.0≤Γ≤3.0). [file 1750-1172-9-90-S1.xlsx]

## Sheet: Table A1
		Table A1: Elixhauser comorbidity groups and pharmacy-based metrics before and after matching with balance statistics
			Marfan (in %)			Control (in %)			ap-value			bD-statistic
			pre	post		pre	post		pre	post		pre	post
		Elixhauser comorbidity groups
	1	Congestive heart failure	3.5874	3.5874		3.5874	3.404		<0.001	0.81399		0.044328	0.00042166
	2	Cardiac arrhythmias	10.538	10.538		10.163	10.163		0.71993	0.73018		0.0037486	0
	3	Valvular disease	-	-		-	-		-	-		-	-
	4	Pulmonary circulation disorders	0.78475	0.78475		0.81441	0.91288		0.92145	0.76905		0.00029658	0
	5	Peripheral vascular disorders	-	-		-	-		-	-		-	-
	6	Hypertension uncomplicated	12.332	12.332		29.296	12.544		<0.001	0.86012		0.16964	0.0019276
	7	Hypertension complicated	1.6816	1.6816		3.708	1.575		<0.001	0.84285		0.020264	0.00075297
	8	Paralysis	1.5695	1.5695		1.246	2.6954		0.44343	0.085042		0.0032349	0.00030119
	9	Other neurological disorders	2.8027	2.8027		3.2501	2.8313		0.42737	0.96792		0.0044745	0.00042166
	10	Chronic pulmonary disease	12.332	12.332		10.561	12.573		0.1134	0.84867		0.017708	0.0014156
	11	Diabetes uncomplicated	1.1211	1.1211		8.876	2.0852		<0.001	0.089532		0.077549	0.00054214
	12	Diabetes complicated	0.56054	0.56054		2.9124	1.1943		<0.001	0.15224		0.023518	0.00045178
	13	Hypothyroidism	4.4843	4.4843		4.6913	4.4056		0.76921	0.93348		0.0020701	0.00015059
	14	Renal failure	2.2422	2.2422		4.4624	1.9131		<0.001	0.59848		0.022202	0.00078309
	15	Liver disease	2.13	2.13		4.879	3.1678		<0.001	0.15434		0.027489	0.0004819
	16	Peptic ulcer disease excluding bleeding	0.56054	0.56054		0.78814	0.39601		0.37403	0.56589		0.002276	0
	17	AIDS/HIV	0	0		0.045037	0		<0.001	1		0.00045196	0
	18	Lymphoma	0.11211	0.11211		0.37906	0.24562		0.024183	0.50504		0.0026695	0
	19	Metastatic cancer	0.22422	0.22422		0.9195	0.41123		<0.001	0.48108		0.0069528	0.0037347
	20	Solid tumor without metastasis	2.0179	2.0179		6.9844	2.0468		<0.001	0.96439		0.049665	0.0054214
	21	Rheumatoid arthritis	2.3543	2.3543		3.0512	3.3297		0.17941	0.20287		0.0069697	0.0004819
	22	Coagulopathy	4.2601	4.2601		1.3886	4.7702		<0.001	0.53412		0.028715	0.00020758
	23	Obesity	1.9058	1.9058		5.4719	2.0604		<0.001	0.76384		0.035661	0.00099392
	24	Weight loss	1.7937	1.7937		0.57046	1.4574		0.006332	0.53168		0.012233	0
	25	Fluid and electrolyte disorders	2.2422	2.2422		3.1601	2.2733		0.070768	0.96095		0.0091792	0.0023794
	26	Blood loss anemia	0	0		0.30024	0		<0.001	0.91787		0.0030024	0
	27	Deficiency anemias	1.3453	1.3453		1.7151	1.9421		0.34819	0.29007		0.0036985	0.00021083
	28	Alcohol abuse	0.56054	0.56054		0.97955	0.34801		0.10373	0.44295		0.0041901	0.00012047
	29	Drug abuse	0.67265	0.67265		0.30024	1.009		0.17739	0.40542		0.00372	0
	30	Psychoses	0.78475	0.78475		0.79189	0.57773		0.98105	0.59639		0	0
	31	Depression	9.9776	9.9776		9.5703	11.859		0.68977	0.12447		0.004073	0.000572
		Pharmacy-based groups
	1	Antiplatelet	0.78475	0.78475		2.3607	0.79182		<0.001	0.98659		0.015759	0.00039154
	2	Anticoagulant	11.547	11.547		4.5975	11.89		<0.001	0.72904		0.069496	0.00033131
	3	Epilepsy	2.0179	2.0179		1.8503	2.1084		0.72595	0.88799		0.0016768	0.00012
	4	Hypertension	3.3632	3.3632		5.0216	2.826		0.0074681	0.47915		0.016584	0.003554
	5	HIV	0	0		0.033777	0		0.0026983	1		0.00033777	0
	6	Tuberculosis	0	0		0.0007	0		0.1573	0.91787		0	0
	7	Rheumatic conditions	3.4753	3.4753		5.7384	2.3961		0.00034343	0.11517		0.022631	0.00012
	8	Hyperlipidemia	4.26	4.26		9.3338	4.3273		<0.001	0.93956		0.050737	0.001867
	9	Malignancies	0.2242	0.2242		0.32276	0.113		0.54367	0.56862		0.00098547	0.001174
	10	Parkinson’s disease	0.1121	0.1121		1.3098	0.2525		<0.001	0.4874		0.011977	0.0003614
	11	Renal disease	0.5605	0.5605		0.22518	0.33632		0.18324	0.4795		0.0033536	0
	12	End stage renal disease (ESRD)	0.67265	0.67265		0.19516	0.2254		0.083033	0.1585		0.0047749	0
	13	Anti-arrhythmic	2.69	2.69		3.4753	1.574		0.15663	0.078389		0.0078474	0.00021083
	14	Ischemic heart disease/Angina	0.448	0.448		3.9182	0.34854		<0.001	0.7383		0.034698	0.000542
	15	Congestive heart failure (ACE inhibitors)	-	-		-	-		-	-		-	-
	16	Diabetes	0.4484	0.4484		5.2843	1.165		<0.001	0.08306		0.048359	0.00036142
	17	Glaucoma	2.466	2.466		3.1413	3.14		0.20356	0.3838		0.0067493	0.0003614
	18	Liver failure	0.56054	0.56054		0.51041	0.842		0.84355	0.47724		0.00050123	0.0001204
	19	Acid peptic disease	7.1749	7.1749		12.438	6.81		<0.001	0.73678		0.052627	0.0026203
	20	Transplantation	0.44843	0.44843		0.13886	0.23356		0.1692	0.4371		0.003095	0
	21	Respiratory illness, asthma	9.8655	9.8655		8.951	9.9195		0.36747	0.96393		0.0091445	0.00066261
	22	Thyroid disorders	6.0538	6.0538		8.7784	7.6414		<0.001	0.16119		0.027246	0.0003313
	23	Gout	1.345	1.345		4.4098	0.7248		<0.001	0.19524		0.030645	0.0004819
	24	Inflammatory bowel disease, chronic	0.22422	0.22422		0.41284	0.448		0.2482	0.41426		0.001886	0
	25	Pain and inflammation	19.955	19.955		24.136	21.25		0.002243	0.39634		0.041807	0.0094874
	26	Pain	3.5874	3.5874		4.7514	3.95		0.067777	0.663		0.011639	0.000813
	27	Depression	5.6054	5.6054		6.6429	6.125		0.18691	0.6099		0.010375	0
	28	Psychotic illness	0.89686	0.89172		2.9987	1.0718		<0.001	0.70969		0.021018	0.00024
	29	Bipolar disorders	0.11211	0.11211		0.078814	0.1121		0.76917	1		0.00033	0
	30	Anxiety and tension	2.3543	2.3543		3.6254	2.037		0.014808	0.652		0.012712	0.001837
	31	Hepatitis	0	0		0.033777	0		0.0026983	1		0.00033777	0
	32	Ischemic heart disease (beta-blockers)	-	-		-	-		-	-		-	-
		Other matching variables
		interaction age and sex	12.049	12.049		25.589	11.883		<0.001	0.1556		0.2089	0.002198
		age squared	1102.1	1102.1		3315.5	1106.2		<0.001	0.996		0.3893	0.0024
		aD-statistic represents the maximum empirical cumulative distribution function difference (max eCDF)
		bp-value: paired t-test for dichotomous variables, KS-test for interaction (age and sex) and age squared

## Sheet: Table A2
	Table A2: Cost estimates in € for Marfan and controls, by age quartiles and analysis perspective (per capita in 2008)
		Sickness fund perspective
		QI: 0-16 yrs.				QII: 17-24 yrs.				QIII: 25-41 yrs.				QIV: >41 yrs.
		Marfan	Control	ATTa		Marfan	Control	ATTa		Marfan	Control	ATTa		Marfan	Control	ATTa
	Direct medical costs	3170.02	859.379	2310.64		2152.98	570.849	1582.13		3102.16	707.65	2394.51		3078.4	1102.53	1975.87
	Direct non-medical costs	210.523	199.26	11.2629		262.098	204.878	57.2199		523.016	206.099	316.917		452.041	219.12	232.921
	Total costs	3380.54	1058.64	2321.9		2415.07	775.727	1639.35		3625.18	913.75	2711.43		3530.44	1321.65	2208.79
		Societal perspective
	Direct medical costs	3165.96	849.824	2316.14		2243.34	600.293	1643.05		3241.25	760.016	2481.23		3200.04	1169.96	2030.08
	Direct non-medical costs	9343.27	210.552	9132.72		7200.93	219.915	6981.02		6513.82	255.945	6257.87		6523.44	804.06	5719.38
	Indirect costs	0	0	0		19907.2	895.256	19012		7852.33	1445.15	6407.19		8149.87	1690.57	6459.3
	Total costs	12509.2	1060.38	11448.9		29351.5	1715.46	27636		17607.4	2461.11	15146.3		17873.3	3664.58	14208.8
	a ATT: average treatment effect on the treated represents excess costs attributable to Marfan

## Sheet: Table A3
			Table A3: Sensitivity analysis of estimated outcomes with Rosenbaum bounds at different magnitudes of hidden bias (1.0≤Γ≤3.0)
				Γ=1.0			Γ=1.5			Γ=2.0			Γ=2.5			Γ=3.0
			Outcome Paramter	p L	p U		p L	p U		p L	p U		p L	p U		p L	p U
			Direct medical costs	0	0		0	0		0	0		0	0		0	0
			Inpatient treatment	0	0		0	0		0	0		0	0		0	0
			Outpatient treatment	0	0		0	0		0	0		0	0		0	0
			Care by non-physicians	0	0		0	0		0	0		0	0		0	0
			Pharmaceuticals	0	0		0	0		0	0		0	1		0	1
			Devices / medical appliances	0	0		0	0		0	0		0	0		0	0
			Rehabilitation	0	0		0	0		0	0		0	0		0	0
			Medical services	0.0544	0.0544		0.0248	0.0952		0.0117	0.1284		0.0056	0.1552		0.0027	0.1773
			Direct non-medical costs	0	0		0	0		0	0		0	0		0	0
			Sick-leave compensation	0	0		0	0		0	0		0	0		0	0
			Travel expenses	0	0		0	0		0	0		0	0.1575		0	0.9921
			Informal family care	0	0		0	0		0	0		0	0		0	0
			Indirect costs	0	0		0	0		0	0		0	0		0	0
			Total costs	0	0		0	0		0	0		0	0		0	0
			Indicators for healthcare utilisation
			Sick leave days	0	0		0	0		0	0.9992		0	1		0	1
			Physician contacts	0	0		0	0		0	0		0	0		0	0
			Average length of stay	0	0		0	0		0	0		0	0		0	0
			Inpatient stays	0	0		0	0		0	0		0	0		0	0
			Prescriptions	0	0		0	0		0	0		0	1		0	1
			Average prescription cost	0	0		0	0		0	1		0	1		0	1
			MRT/CT imaging	0	0		0	0		0	0		0	0		0	0
			p L = lower-bound p-value, p U = upper-bound p-value
